# Supplementary material for: Filamin protects myofibrils from contractile damage through changes in its mechanosensory region
Source: PLoS Genet. 2024 Jun 21;20(6):e1011101. doi: 10.1371/journal.pgen.1011101 (PMC11221683; doi:10.1371/journal.pgen.1011101)
Supplement: S3 Data — (XLSX) [file pgen.1011101.s008.xlsx]

## Sheet: Myofibril phenotypes
Myofibril phenotype counts in flying conditions
Genetic condition	Broken	Frayed	Enlarged	Normal	Total
wt-GFP	1	0	0	151	152
closed-GFP	41	4	0	97	142
14-22-GFP	28	29	0	92	149
16-17-GFP	37	5	0	241	283
18-19-GFP	9	12	0	162	183
20-21-GFP	2	3	15	140	160
14-19-GFP	70	36	0	111	208
open-GFP	2	0	17	57	76
22-GFP	49	7	0	204	260
15-21-GFP	49	1	0	103	153
14-21-GFP	28	41	0	57	121
Myofibril phenotype counts in non-flying conditions
	Broken	Frayed	Enlaregd	Normal	Total
14-22-GFP	5	18	0	62	95
22-GFP	10	0	0	150	160
closed-GFP	7	4	0	148	155
open-GFP	0	2	14	91	107

## Sheet: Wing correlation 
Oregon Red	WT-GFP	closed-GFP	18-19-GFP	22-GFP	20-21-GFP	14-19-GFP	16-17-GFP
0.852831	0.77383	0.94073	0.507077	0.620111	0.811453	-0.585889	0.81699
0.8251	0.94369	0.701305	0.664432	0.0567373	0.709195	0.437843	-0.24879
0.705404	0.916589	0.791772	0.226175	0.657555	0.421396	-0.622338	0.876116
0.817896	0.745722	0.344422	0.000783005	0.686965	0.595036	-0.591058	-0.22343
0.829315	0.945753	0.816519	0.0468181	0.481072	0.828092	-0.384511	0.837824
0.819145	0.765856	0.761867	0.0880833	0.543119	0.721341	0.41978	-0.162066
0.754288	0.943346	0.883524	0.900057	-0.0558246	0.539422	-0.667528	-0.221352
0.806824	0.770687	0.889896	0.836663	0.667855	0.575226	0.870962	-0.328079
0.842925	0.811285	0.655066	0.893041	-0.0387437	0.522708	-0.572149	0.0709925
0.914844	0.94856	0.523428	0.939737	0.679015	0.884907	0.884444	-0.181473
0.800639	0.692882	0.634929	0.431153	0.189236	0.520407	0.760793	0.24882
0.602603	0.74054	0.930463	0.150657	0.675741	0.542887	0.758605	-0.252874
0.814941	0.912847	0.784523	0.528618	0.729534	0.759615	-0.601664	0.223522
0.796201	0.943753	0.896519	0.796372	0.635887	0.788213	-0.638321	-0.237303
0.87214	0.822662	0.904737	0.627226	0.807056	0.736297	0.745994	0.207447
0.812229	0.863991	0.901482	0.0477336	0.625877	0.520269	-0.384769	-0.375058
0.832901	0.757065	0.864021	0.763639	0.630387	0.585529	-0.552536	0.863442
0.818317	0.960101	0.96344	0.662667	0.0246312	0.366744	-0.619571	-0.314357
0.628723	0.877548	0.478285	0.891073	0.303684	0.859476	0.531823	-0.321909
0.666268	0.888756	0.61511	0.86244	0.0120784	0.469283	-0.702335	0.249054
0.648406	0.970801	0.614306	0.776897	-0.0555093	0.155202	-0.660396	-0.0301064
0.850714	0.62921	0.955653	0.515458	0.24848	0.910119	-0.506005	-0.335458
0.737014	0.922365	0.792559	0.83597	0.709435	0.469143	0.760528	-0.139353
0.656119	0.960761	0.919892	0.846348	0.691415	0.566183	-0.637719	0.700065
0.813733	0.930494	0.44563	0.772014	0.486854	0.335503	-0.544597	-0.288128
0.805266	0.962029	0.890224	0.0667045	0.536607	0.806207	0.729634	0.886509
0.863057	0.654339	0.872507	0.478695	0.712113	0.665126	-0.683694	0.866778
0.63159	0.932963	0.892248	0.107252	0.690912	0.541547	0.721497	0.826139
0.65132	0.953521	0.79795	0.348676	-0.00330571	0.642745	-0.168436	-0.229824
0.669369	0.75748	0.939428	0.723528	-0.00974571	0.817634	0.736802	0.319192
0.710031	0.962343	0.911857	0.923545	-0.0226091	0.831064	-0.717984	0.880718
0.767438	0.940361	0.860136	0.356894	0.0463335	0.539233	0.432481	0.755133
0.833961	0.77807	0.783432	0.886207	0.589017	0.767962	0.761815	-0.170741
0.686377	0.709792	0.88808	0.786412	0.649663	0.727461	-0.579585	-0.294707
0.815824	0.719176	0.44075	0.852659	0.609527	0.884785	-0.713533	0.831231
0.613794	0.712524	0.854635	0.84484	0.412403	0.539898	-0.747376	0.787965
0.802271	0.929907	0.972227	0.449551	-0.00341815	0.887182	-0.49835	0.296704
0.625189	0.94347	0.774137	0.808326	0.60211	0.508314	-0.554356	-0.290596
0.768393	0.951942	0.727065	0.808893	0.640713	0.833817	-0.560571	0.24563
0.820296	0.698076	0.480085	0.868399	0.019773	0.405577	0.722674	-0.303694
0.818248	0.950177	0.947021	0.906047	0.404935	0.590903	0.866732	0.841847
0.812128	0.702757	0.0861398	0.892646	0.654434	0.701123	0.782923	0.860482
0.858926	0.956667	0.872659	0.304372	0.646732	0.32921	-0.602798	0.301348
0.614365	0.950126	0.865593	0.769955	0.585776	0.891558	-0.715611	-0.285668
0.792402	0.865201	0.842022	0.928751	0.01176	0.788974	-0.594906	0.834306
0.619882	0.937208	0.785344	-0.0592509	0.796922	0.535865	0.705274	0.279239
0.716065	0.90534	0.74985	0.789946	0.710264	0.436912	-0.601625	0.275001
0.85511	0.616097	0.561911	0.547776	0.0605212	0.579715	0.758421	-0.134471
0.81594	0.736137	0.907363	-0.450768	0.709042	0.690985	0.740624	-0.273849
0.720475	0.872764	0.463814	0.870241	0.754652	0.344112	-0.540148	-0.23529
0.86324	0.946422	0.522102	0.899142	0.585496	0.660579	0.393347	-0.219125
0.795212	0.901031	0.88817	-0.198769	0.596379	0.756215	0.356222	0.297183
0.784745	0.949335	0.885997	0.911009	0.614457	0.497733	0.506301	-0.147345
0.851292	0.962853	0.8647	0.410394	0.633364	0.571033	-0.6227	0.164972
0.82445	0.714643	0.892951	0.600422	0.464954	0.486879	-0.62288	-0.274501
0.752561	0.844388	0.54594	0.423356	0.653148	0.562774	0.750027	0.863574
0.81435	0.935455	0.906486	0.735145	0.666574	0.420096	-0.543954	0.0750214
0.818533	0.718347	0.555595	0.917184	0.77579	0.418944	-0.628201	0.887715
0.735484	0.799236	0.326268	0.886647	0.103882	0.787927	0.723573	0.597146
0.746862	0.954892	0.885496	0.587718	0.56162	0.561825	0.762454	0.845171
0.831883	0.710148	0.909531	0.217165	0.68473	0.794635	0.878195	0.317967
0.847872	0.730939	0.585367	0.0131185	0.658895	0.475929	0.919516	-0.223251
0.852773	0.946571	0.796108	0.872768	0.672223	0.510364	0.840017	0.219234
0.856334	0.806752	0.361322	0.630699	0.00423147	0.874213	0.75662	-0.433586
0.973014	0.960115	0.789009	0.897068	0.638693	0.690041	-0.519488	0.773457
0.870728	0.949484	0.950499	0.626373	0.652974	0.583522	0.501555	-0.283985
0.649096	0.729403	0.638027	-0.134988	0.509406	0.608107	-0.681048	0.610998
0.876051	0.951141	0.937188	0.919597	0.658874	0.571063	-0.443271	0.268717
0.631337	0.81067	0.929648	0.903803	0.686854	0.840363	-0.541176	-0.489341
0.628252	0.600331	0.505103	0.893029	-0.221047	0.884471	-0.595745	-0.745318
0.70138	0.939622	0.369873	0.273468	0.69841	0.481679	-0.69503	0.858273
0.690375	0.953306	0.979138	0.687959	0.713606	0.0347437	0.383755	-0.219289
0.790371	0.663757	0.674289	0.0451851	0.0127076	0.600354	-0.468677	0.870897
0.940409	0.965689	0.584996	0.576239	0.579611	0.616661	0.160713	0.832211
0.864747	0.606851	0.90197	0.935036	0.603488	0.600138	0.780305	-0.383041
0.654835	0.884886	0.881618	0.432324	0.619955	0.75121	-0.677016	0.837868
0.825552	0.944598	0.553094	0.857205	0.578983	0.560325	0.688798	0.272627
0.860189	0.646704	0.194701	0.856584	0.411612	0.517529	-0.604184	0.254466
0.71979	0.803475	0.4408	0.844694	0.798448	0.77646	0.466538	0.329125
0.816447	0.723715	0.519895	0.460216	0.625607	0.787988	-0.617185	0.281284
0.675518	0.941801	0.895746	-0.0936777	-0.0628653	0.517562	0.726684	0.259803
0.690687	0.708493	0.889639	0.920009	0.672912	0.658815	-0.672075	-0.261086
0.752684	0.928278	0.897575	-0.307276	0.0154258	0.505597	0.744098	0.762786
0.782938	0.950515	0.955038	-0.0789735	0.0398078	0.721354	0.494476	-0.43885
0.621845	0.709085	0.929012	0.521982	0.534376	0.472509	0.914736	-0.388398
0.79304	0.936304	0.886006	-0.267226	-0.0281697	0.796115	0.482084	-0.468404
0.83545	0.862367	0.784156	-0.715289	0.548702	0.55431	0.702311	-0.443001
0.799923	0.951478	0.906155	-0.157044	-0.0814274	0.944036	-0.60356	-0.190631
0.85194	0.946386	0.394032	-0.00315764	0.102777	0.646666	-0.671757	-0.218451
0.88989	0.929934	0.894874	0.770741	0.038541	0.548592	0.901409	0.8718
0.658407	0.948811	0.886029	0.932048	0.675279	0.614338	-0.606003	0.82734
0.679197	0.94293	0.900186	0.652483	0.750007	0.729382	-0.641774	0.814459
0.610314	0.666955	0.389147	-0.423775	0.476851	0.752075	-0.618494	0.860226
0.699694	0.761397	0.506583	0.769083	0.089342	0.425381	-0.629119	-0.244593
0.864005	0.86247	0.700796	0.171154	0.612974	0.412016	-0.363972	0.873546
0.764942	0.709964	0.57856	0.704703	0.0859635	0.517294	0.644277	-0.229345
0.828757	0.85643	0.874023	0.929837	0.6949	0.526332	0.313873	0.872568
0.854828	0.885336	0.623735	0.56536	0.708852	0.532165	0.752729	-0.602299
0.761939	0.963237	0.874776	0.924807	0.670166	0.487426	-0.554395	0.82554
0.63743	0.856423	0.800863	0.900215	0.0502625	0.470297	0.30424	0.913568
0.83751	0.716878	0.88831	0.907561	0.630944	0.696074	0.731675	-0.179164
0.848644	0.979844	0.896953	0.929848	0.689648	0.634533	-0.515756	0.327898
0.672484	0.932183	0.74656	0.918396	0.675118	0.536849	0.907997	0.363289
0.800904	0.801255	0.727595	-0.0587038	0.809362	0.527197	-0.551655	-0.637353
0.821098	0.74527	0.862975	0.917377	0.643375	-0.0326277	0.689026	0.34771
0.826912	0.936428	0.966251	0.964599	0.562951	0.802327	0.441817	0.856581
0.626039	0.928633	0.439277	0.858949	0.723136	0.488066	0.807969	0.196089
0.740431	0.970708	0.852733	0.546201	0.792704	0.824004	-0.527336	0.846327
0.79529	0.8342	0.888937	-0.0126043	0.0701722	0.684561	-0.637418	0.241206
0.796121	0.960316	0.538343	0.105919	0.763887	0.836546	0.785748	0.878696
0.865958	0.792224	0.812965	0.886091	0.616037	0.697353	0.74676	-0.164369
0.822676	0.933735	0.953179	0.323733	0.709311	0.81465	0.680552	0.78552
0.636379	0.751475	0.93933	0.757767	0.13268	0.850037	-0.584996	0.863477
0.782548	0.94358	0.884014	0.901709	0.774046	0.520723	-0.648274	0.210312
0.89206	0.664293	0.478174	0.404161	0.629721	0.536694	-0.530654	-0.490714
0.854986	0.904819	0.514026	0.477318	0.733929	0.913022	0.757026	-0.27255
0.614993	0.701227	0.318071	0.855842	0.579869	0.817685	-0.562995	0.404902
0.795452	0.868482	0.460265	-0.156264	0.428025	0.513206	-0.726366	0.774998
0.812724	0.951776	0.484388	0.851768	0.666152	0.839785	-0.550199	-0.156069
0.640794	0.91752	0.903048	0.682134	0.6658	0.592722	-0.643552	0.846219
0.825739	0.720559	0.890188	0.892898	0.741863	0.730669	-0.702873	0.853509
0.857208	0.713058	0.759748	0.902573	0.755396	0.732045	-0.534511	-0.386328
0.752134	0.919073	0.403635	0.203221	0.478588	0.556019	-0.71585	-0.298292
0.830134	0.94597	0.867899	0.65484	0.431937	0.530206	-0.705262	0.68538
0.83025	0.873695	0.881136	0.819602	0.669398	0.436042	-0.572303	-0.313272
0.665092	0.722029	0.744599	0.916492	0.42136	0.570134	0.671364	-0.528554
0.881862	0.865713	0.648496	0.948165	0.344529	0.731659	-0.590191	0.830716
0.859243	0.676091	0.882026	0.00644607	0.718022	0.935188	-0.518268	-0.449992
0.875817	0.851855	0.361954	0.732215	0.500984	0.855578	-0.618868	-0.163502
0.640728	0.88767	0.890719	0.927968	0.58369	0.789046	-0.61117	0.87509
0.803508	0.716216	0.887015	0.607719	0.6349	0.708672	-0.621162	0.869763
0.625048	0.938803	0.905183	0.928865	0.698006	0.901635	-0.670956	0.307621
0.764407	0.673163	0.832681	0.712933	0.721432	0.650219	0.769439	0.637289
0.834821	0.782901	0.880586	0.746794	0.684372	0.491731	-0.632909	0.857458
0.794059	0.614444	0.473135	0.530158	0.310684	0.407438	-0.582193	0.882561
0.838577	0.935131	-0.401046	0.0273035	0.597872	0.336162	0.712648	0.294186
0.86851	0.626745	0.521787	0.771061	0.833188	0.870135	-0.611966	0.895354
0.607325	0.646495	0.883242	0.876359	0.637885	0.551002	-0.555133	0.258941
0.649551	0.93258	0.95445	0.912076	-0.0989567	0.498768	-0.486262	0.882615
0.822904	0.929822	0.874813	-0.117323	0.718447	0.572777	-0.59337	-0.239495
0.838972	0.657495	0.878225	0.734003	0.640316	0.554831	-0.556778	-0.186203
0.860842	0.905243	0.331784	0.621613	0.0264182	0.643901	-0.750281	-0.207154
0.834882	0.961288	0.369785	0.182993	0.633587	0.787389	-0.746582	0.853026
0.873253	0.964645	0.865473	0.0613071	0.617741	0.776072	0.755531	0.264655
0.825204	0.948251	0.89655	0.0330835	0.70747	0.483683	0.758764	-0.275594
0.840595	0.967382	0.870474	-0.523683	0.585655	0.497699	-0.572158	-0.261057
0.717027	0.715469	0.508834	0.207353	-0.00449117	0.556293	-0.52077	-0.235026
0.633326	0.819613	0.788664	0.900813	0.756035	0.855275	0.865997	-0.18667
0.929175	0.726486	0.782271	0.469333	0.622943	0.518403	-0.632716	0.911114
0.815026	0.859618	0.884457	0.836245	0.695337	0.395017	0.666634	0.867856
0.624926	0.937506	0.867498	0.916893	0.602177	0.422925	0.736614	-0.00184131
0.817828	0.750695	0.873521	0.920169	0.111611	0.418715	0.792144	0.0467222
0.860897	0.71733	0.780286	-0.0577947	0.405151	0.735473	0.674063	0.355739
0.862383	0.831443	0.691091	-0.158128	0.214987	0.780467	0.85383	0.763258
0.773817	0.894552	0.476542	0.940805	0.645745	0.717544	-0.456916	0.205553
0.835235	0.618773	0.895676	0.0619722	0.611144	0.473947	-0.648796	-0.149875
0.813259	0.914278	0.698467	0.920706	0.565737	0.823332	-0.596176	0.864255
0.837951	0.610622	0.572185	0.778644	0.625018	0.44672	-0.660983	0.760747
0.632858	0.942359	0.964173	0.702472	0.213332	0.585454	0.68998	0.147044
0.802639	0.920164	0.899497	0.0631542	0.698637	0.79762	0.773247	0.877793
0.84484	0.970619	0.826221	0.764827	0.734615	0.655203	-0.592821	-0.48315
0.852013	0.958188	0.606666	0.0506052	0.758735	0.723789	-0.618333	0.846036
0.658177	0.916744	0.878582	0.666749	0.789582	0.51615	0.763031	-0.495869
0.840747	0.621685	0.724798	0.595672	0.00849655	0.655812	-0.5765	0.866556
0.885777	0.683802	0.806431	0.932313	0.741056	0.518462	0.716409	-0.444623
0.833698	0.787109	0.230136	0.614991	-0.00193281	0.411845	-0.41429	-0.328277
0.836329	0.804485	0.973769	0.736557	0.576533	0.536977	0.724904	0.725651
0.869841	0.635098	0.552658	0.731135	0.0346957	0.780302	-0.599531	-0.582157
0.813092	0.669713	0.506437	0.945612	0.103262	0.478649	-0.657897	-0.364147
0.760773	0.896099	0.542157	0.866346	0.0402773	0.478996	-0.563077	0.864429
0.634627	0.956587	0.563121	0.720174	0.671511	0.50901	0.412469	0.308619
0.759026	0.757106	0.945322	0.0731071	0.0689788	0.730979	0.760105	0.228288
0.835929	0.807857	0.806052	0.54302	0.54525	0.774228	-0.616173	-0.358113
0.827623	0.716293	0.575396	-0.135745	0.694675	0.576445	-0.545986	-0.482633
0.831239	0.829153	0.589141	0.949522	0.665821	0.546963	-0.32506	-0.581289
0.832446	0.749246	0.877204	0.930766	0.5948	0.563552	-0.577892	-0.387473
0.635218	0.937632	0.907726	0.0100586	0.00387544	0.617919	-0.20186	-0.575425
0.822849	0.672583	0.889198	0.913792	0.513312	0.670408	0.712854	-0.0686902
0.823576	0.602262	0.88635	0.777646	0.708999	0.527532	-0.614148	-0.512712
0.854839	0.963916	0.878231	-0.0572765	0.682331	0.197528	-0.623387	-0.36762
0.824263	0.951105	0.817405	0.583871	0.519507	0.858051	-0.556035	0.13401
0.734039	0.741744	0.869852	-0.286319	0.167503	0.84326	0.708152	-0.552492
0.682188	0.635963	0.903754	0.905073	0.70761	0.756994	-0.580429	0.848562
0.838424	0.794851	0.548988	0.263752	0.609645	0.535159	0.458507	-0.378038
0.827561	0.946473	0.889058	0.490005	0.584437	0.694291	-0.586519	-0.500883
0.810077	0.877098	0.809868	0.905449	0.630402	0.431156	0.435512	0.359365
0.828934	0.663343	0.359855	-0.111483	0.44105	0.669742	0.752162	-0.202359
0.837432	0.829476	0.903455	0.906613	0.668991	0.708041	-0.466276	0.875769
0.794484	0.956626	0.904058	0.608626	0.622308	0.623067	-0.384583	-0.405471
0.671257	0.808475	0.300938	0.581032	0.107414	0.847075	-0.551985	0.880718
0.758571	0.666159	0.885985	0.605905	0.492465	0.00361399	-0.733873	0.206201
0.730616	0.711625	0.763237	0.041922	0.61419	0.810814	0.728145	-0.295774
0.766207	0.931412	0.872538	0.552004	0.113305	0.604826	-0.580085	0.231237
0.709074	0.805861	0.895656	0.754343	-0.095652	0.45845	-0.417402	0.802387
0.646328	0.969554	0.655017	0.861421	0.645391	0.858269	-0.465555	-0.251031
0.719943	0.941719	0.838408	0.866574	0.640596	0.777596	-0.545191	-0.34573
0.624805	0.942343	0.784517	0.285687	0.681206	0.818081	-0.426183	-0.272019
0.914653	0.941007	0.941758	0.604549	-0.138746	0.834234	0.700555	0.858483
0.864741	0.956059	0.396178	0.0117131	0.758507	0.750725	0.698073	-0.167425
0.78664	0.866809	0.539335	0.881952	0.0298028	0.829053	0.775485	0.83695
0.68566	0.681909	0.894823	0.868425	0.639253	0.543852	0.691065	-0.546962
0.772801	0.935186	0.872116	0.769144	0.423785	0.765646	-0.709313	-0.241741
0.889416	0.828678	0.885036	0.0398698	0.632688	0.54122	-0.466381	0.876017
0.825838	0.750998	0.556313	0.877358	0.100174	0.814118	0.321213	0.890629
0.869068	0.703184	0.764046	0.915255	-0.007908	0.611065	0.729057	0.256302
0.764651	0.651568	0.56768	0.506718	-0.0161353	0.509698	0.772596	-0.285697
0.88498	0.941461	0.536019	0.22858	0.860757	0.586608	0.399312	-0.377884
0.840656	0.81835	0.551605	0.907526	0.590669	0.447337	0.742745	-0.221553
0.690604	0.943627	0.77356	0.269009	-0.162557	0.51347	0.87953	-0.207381
0.848942	0.956358	0.499265	0.824814	0.744218	0.545236	-0.666323	-0.243738
0.84739	0.789821	0.88753	0.581898	0.666248	0.73439	0.787679	-0.386969
0.730176	0.7801	0.443501	-0.119689	0.513604	0.410744	0.902034	0.233981
0.603176	0.886982	0.310717	0.946924	0.0186004	0.899605	-0.5175	0.855785
0.802971	0.786187	0.901732	0.0180013	0.539295	0.45703	0.900291	0.876772
0.836878	0.605829	0.605292	0.444654	0.637537	0.36235	-0.694629	0.193946
0.865467	0.709534	0.922921	0.965144	0.669161	0.714276	0.252133	0.813821
0.818517	0.745342	0.462454	0.609991	0.694944	0.767685	0.447444	-0.507371
0.895071	0.925924	0.429273	0.929118	0.0162721	0.540866	-0.64817	-0.449454
0.711405	0.757612	0.506321	-0.121553	-0.09029	0.79678	-0.5533	-0.221813
0.847496	0.935095	0.96644	0.791928	0.762438	0.536071	-0.518249	-0.442354
0.612977	0.963792	0.853534	0.884814	0.595587	0.522724	0.894512	0.184516
0.606327	0.926238	0.895045	0.233937	0.663237	0.617823	-0.583951	-0.257708
0.836304	0.967126	0.893908	0.655548	0.125241	0.432406	-0.619839	0.848662
0.829154	0.872923	0.579362	0.880397	0.440859	0.553097	-0.714704	0.320029
0.878652	0.750986	0.80401	0.10776	0.0612494	0.728697	-0.587015	-0.722014
0.864434	0.89124	0.560276	0.728541	0.53472	0.757534	0.702972	0.866337
0.769844	0.958165	0.527754	0.611266	0.587676	0.480602	0.754394	-0.37111
0.661682	0.873528	0.898066	0.743794	0.675495	0.761	-0.545963	-0.237716
0.822021	0.931334	0.867761	0.93156	0.0278302	0.909402	-0.613225	0.240886
0.861744	0.76341	0.364038	0.916248	0.0220947	0.519479	0.756967	0.861017
0.650181	0.675054	0.880709	0.524537	0.605906	0.914454	-0.581056	-0.308421
0.738088	0.872474	0.89417	-0.495936	0.58096	0.795114	-0.681102	-0.222765
0.706825	0.748036	0.639369	0.701202	0.565989	0.77095	-0.552777	-0.490242
NA	0.706923	0.835652	0.92251	0.669818	0.675972	-0.610971	0.784052
NA	0.955357	0.856432	0.367738	0.660174	0.53756	-0.561092	0.256907
NA	0.96049	0.933097	0.428144	0.685754	0.589023	-0.511166	0.227935
NA	0.696065	0.878486	0.389827	0.139145	0.697933	0.79869	0.267761
NA	0.740379	0.919295	0.499897	0.453856	0.514937	-0.677744	0.853999
NA	0.79678	0.859602	0.024932	0.0707716	0.459063	-0.680469	0.237914
NA	0.667339	0.96231	0.811088	0.470772	0.552515	-0.677295	-0.197272
NA	0.727299	0.598846	0.669541	0.551522	0.66594	-0.647668	0.839834
NA	0.613479	0.893665	0.892484	0.609375	0.806842	-0.663349	0.846119
NA	0.956518	0.536524	0.907313	0.446738	0.390494	-0.768641	-0.167211
NA	0.941569	0.90852	0.711838	0.63263	0.790574	0.699233	-0.400198
NA	0.727394	0.866511	-0.114645	0.763176	0.48192	-0.487619	0.836714
NA	0.840551	0.592365	0.879711	0.650096	0.364241	-0.709117	0.874304
NA	0.672608	0.914351	0.882142	0.631017	0.573475	0.667632	0.181723
NA	0.693315	0.872026	-0.019941	-0.0143545	0.576567	-0.452922	0.886601
NA	0.868861	0.777878	0.896787	0.624469	0.57506	-0.621586	0.868106
NA	0.951017	0.89804	-0.181759	0.628029	0.417923	-0.693735	-0.19315
NA	0.676233	0.865112	0.683645	0.668854	0.515832	0.762005	0.839344
NA	0.753987	0.873947	0.108195	0.628857	0.606081	0.77147	0.888709
NA	0.746252	0.811103	-0.0366295	0.519634	0.502761	0.382715	-0.401151
NA	0.716216	0.823198	-0.259361	-0.270032	0.777303	-0.433611	0.326537
NA	0.965235	0.517107	0.0851377	0.073843	0.556753	0.752338	-0.495844
NA	0.623508	0.891339	0.910033	0.651941	0.719517	-0.645438	0.872551
NA	0.936689	0.869853	0.897707	0.634258	0.358671	0.406496	0.204764
NA	0.943249	0.952656	0.347569	0.509724	0.392679	0.334274	-0.198521
NA	0.729882	0.495125	-0.00838669	0.43308	0.56806	0.77364	0.261552
NA	0.745085	0.863621	0.0502249	0.655799	0.423364	-0.749395	-0.335283
NA	0.906381	0.777959	0.12079	0.58042	0.421979	-0.554603	-0.400865
NA	0.71375	0.934968	-0.278594	0.0541148	0.567551	0.840973	-0.369655
NA	0.655047	0.76155	0.045521	0.583213	0.608649	-0.102871	0.201225
NA	0.852596	0.611752	0.735362	0.734023	0.719105	-0.600992	0.87053
NA	0.932544	0.472064	0.684332	0.194625	0.659186	0.789449	0.697211
NA	0.942968	0.610939	0.616642	0.659011	0.632793	-0.592748	0.827911
NA	0.727513	0.810185	0.823086	0.620465	0.509364	-0.51125	0.282137
NA	0.754907	0.892692	0.907002	-0.0216737	0.413879	-0.662859	0.25208
NA	0.933358	0.730904	0.221076	0.648245	0.553446	-0.629509	0.853864
NA	0.963517	0.887073	-0.0985529	0.684687	0.459773	0.707764	0.882957
NA	0.864363	0.819127	-0.224085	0.597908	0.537387	0.698868	-0.242779
NA	0.84858	0.3285	0.824537	0.0110856	0.232129	-0.56624	0.758538
NA	0.947498	0.613195	0.858405	0.798713	0.502144	0.776312	0.290431
NA	0.881859	0.798223	0.441853	0.599802	0.598465	0.783888	-0.171334
NA	0.709426	0.371356	0.89305	0.731346	0.738987	0.712986	0.808302
NA	0.940703	0.905645	0.877666	0.495162	0.504756	-0.397459	-0.199889
NA	0.740275	0.890189	0.89086	0.659482	0.896421	0.754081	-0.225101
NA	0.737993	0.441206	0.37874	0.690178	0.518878	0.754049	-0.617121
NA	0.704861	0.908497	0.889609	0.673992	0.558597	0.701198	0.864944
NA	0.945679	0.8082	0.582303	0.00984778	0.635478	0.693136	-0.482453
NA	0.822356	0.829736	0.923411	0.607858	0.458582	-0.595918	0.777061
NA	0.707908	0.707739	0.930335	0.707782	0.590527	-0.765891	-0.273232
NA	0.652529	0.907296	0.610885	0.644706	0.532639	0.781842	0.20936
NA	0.769011	0.77977	0.628379	0.702645	0.440527	0.881873	0.849749
NA	0.711577	0.400498	0.900488	0.752261	0.7544	-0.555934	0.801928
NA	0.957029	0.904169	0.685319	0.662475	0.78605	0.76864	-0.388418
NA	0.734099	0.771175	0.0288168	0.448661	0.859953	0.243051	-0.481608
NA	0.765541	0.521715	0.870852	0.697512	0.759874	-0.53419	0.866322
NA	0.918172	0.901563	0.704521	0.679635	0.314293	-0.641517	0.230297
NA	0.727096	0.616589	0.926102	-0.00670644	0.457678	-0.612097	-0.166988
NA	0.938322	0.352759	0.861712	0.146888	0.876283	-0.526269	-0.59694
NA	0.848464	0.443539	0.897004	0.330192	0.478829	-0.589753	-0.357174
NA	0.653892	0.833727	-0.0292967	0.652789	0.857242	-0.635987	-0.410067
NA	0.620848	0.873367	0.685267	0.686205	0.548793	0.751798	-0.00696718
NA	0.70662	0.906513	0.0854305	0.710275	0.61847	-0.660017	0.300232
NA	0.687087	0.888101	0.77778	0.794013	0.899066	-0.528408	-0.305863
NA	0.804557	0.338294	0.490241	0.539212	0.753215	0.850855	-0.301103
NA	0.935935	0.970686	0.915219	0.667139	0.538959	0.785724	-0.29703
NA	0.952644	0.803363	0.845892	0.0699195	0.755309	-0.601222	-0.435732
NA	0.725424	0.889446	0.609157	0.751025	0.521143	-0.580517	-0.286445
NA	0.648452	0.872871	-0.206622	0.766898	0.54416	0.774264	0.828826
NA	0.775205	0.707445	0.70139	0.0223564	0.544823	0.668828	0.276305
NA	0.613186	0.962988	0.934775	0.0817366	0.562532	-0.619743	0.865177
NA	0.62975	0.897109	0.748938	0.0442839	0.487668	-0.573815	0.814542
NA	0.698548	0.906927	0.618409	0.409186	0.610731	-0.611577	0.644701
NA	0.944828	0.214284	0.923226	0.753109	0.60585	-0.681119	-0.327713
NA	0.884284	0.892769	0.322601	0.711749	0.482345	0.74832	-0.503039
NA	0.670497	0.506197	0.0421001	0.6646	0.473225	-0.611776	0.853472
NA	0.960492	0.470783	0.925944	-0.0076069	0.746298	0.734656	0.155714
NA	0.957485	0.881479	0.685959	0.624723	0.547463	-0.764036	0.251803
NA	0.894748	0.724705	-0.136367	0.616474	0.756564	0.801419	0.159342
NA	0.931194	0.842349	0.128438	0.852789	0.665191	-0.624013	-0.292886
NA	0.721047	0.89815	-0.00880453	0.582877	0.433876	-0.672111	0.860202
NA	0.751489	0.398802	0.359416	0.77767	0.571098	0.76809	0.246178
NA	0.701119	0.903427	0.319403	0.128985	0.632744	0.737771	-0.507458
NA	0.779669	0.908859	0.966151	0.730184	0.740436	0.791118	0.880173
NA	0.947831	0.947206	0.466794	0.378555	0.517712	-0.400774	-0.475007
NA	0.691179	0.248307	0.428268	0.649748	0.551673	0.585424	-0.399214
NA	0.797862	0.537632	0.854496	0.359771	0.641241	-0.352264	-0.315898
NA	0.845735	0.806323	0.837597	0.635277	0.534273	0.719602	-0.42839
NA	0.839831	0.549127	0.865318	0.0215504	0.428815	0.750123	0.695744
NA	0.745444	0.902444	0.355922	0.769631	0.699529	-0.604243	0.826023
NA	0.71578	0.556256	0.219632	0.0646961	0.496545	-0.671803	-0.485419
NA	0.901349	0.890608	0.51325	0.645539	0.236607	0.300225	0.282999
NA	0.892778	0.857722	0.743196	0.649715	0.569919	0.75284	-0.301768
NA	0.837271	0.775734	0.66135	0.548434	0.895339	-0.627373	-0.184161
NA	0.940584	0.952796	-0.0385469	0.0520658	0.522835	-0.618586	0.411195
NA	0.946636	0.801491	0.902083	0.0618385	0.735954	-0.529752	-0.44614
NA	0.944653	0.881752	0.126278	0.0600326	0.568239	-0.637372	-0.313682
NA	0.768655	0.93999	0.941804	0.720509	0.791079	-0.606715	-0.278896
NA	0.601535	0.838399	0.933137	0.528163	0.884862	0.455526	0.831751
NA	0.606339	0.824274	0.949062	0.653888	0.592375	0.754862	0.295104
NA	0.620668	0.939215	0.740414	0.623176	0.534747	-0.543448	0.701402
NA	0.75075	0.772758	0.364347	0.0929044	0.559933	0.855245	0.306264
NA	0.647003	0.743548	0.428532	0.579795	0.551732	-0.484552	0.29173
NA	0.947342	0.554545	0.722317	0.68535	0.513511	0.742104	0.212974
NA	0.910582	0.883048	0.653783	0.693071	0.577388	-0.560733	0.290758
NA	0.721639	0.884655	-0.151842	0.624818	0.493578	-0.678911	0.683452
NA	0.939237	0.605337	0.933668	0.0737151	0.656836	-0.647181	0.119916
NA	0.933424	0.569159	0.696683	0.592791	0.853115	0.768722	-0.0720247
NA	0.951801	0.492486	0.587427	0.705832	0.727009	0.342335	-0.56934
NA	0.929216	0.904702	0.211941	0.512461	0.479315	-0.632214	0.289814
NA	0.60954	0.94205	0.256652	0.039027	0.539703	-0.680293	-0.294879
NA	0.766011	0.855666	0.510897	0.779014	0.838627	-0.570325	-0.220685
NA	0.701926	0.536306	-0.106021	0.0507216	0.515306	-0.595646	0.876813
NA	0.650572	0.895661	-0.223577	0.695281	0.902398	-0.710813	0.884144
NA	0.671308	0.402174	0.930734	0.60024	0.693638	-0.64979	0.834655
NA	0.689358	0.0780807	0.0668598	0.632905	0.837619	0.763492	0.85552
NA	0.690183	0.955729	0.746058	0.472444	0.539321	-0.633182	-0.456989
NA	0.950967	0.905773	-0.101051	0.644911	0.615744	0.743135	-0.501154
NA	0.674983	0.890395	0.916064	0.70342	0.465226	0.802961	0.867975
NA	0.64859	0.820848	0.755723	0.62313	0.504787	0.741807	0.217631
NA	0.922456	0.574779	0.669157	0.665234	0.451657	0.765869	0.870523
NA	0.734104	0.916498	0.675985	0.176029	0.497774	0.621843	0.239264
NA	0.68082	0.488062	0.945192	0.575699	0.59382	0.692877	0.891378
NA	0.767934	0.834554	0.255664	0.659748	0.426081	-0.615281	-0.327488
NA	0.892096	0.341447	0.90514	0.635017	0.797706	0.734269	0.893106
NA	0.711377	0.703938	-0.0229216	0.46098	0.698475	-0.606111	0.311212
NA	0.780519	0.612788	0.903891	0.0557796	0.808662	-0.575299	-0.221694
NA	0.814879	0.765284	0.904977	0.132494	0.493677	0.454214	0.274559
NA	0.735016	0.374563	0.139901	0.548161	0.554501	0.655853	0.891907
NA	0.715256	0.948072	0.844406	0.6468	0.699758	0.635397	-0.178276
NA	0.712065	0.748824	-0.0214775	0.569746	0.55577	-0.541197	0.281756
NA	0.604895	0.582271	-0.130397	0.088304	0.492892	-0.591099	0.246958
NA	0.641699	0.00721689	0.875688	0.700119	0.574437	-0.689357	0.763364
NA	0.853817	0.840823	-0.0221021	0.634112	0.67557	-0.512757	0.835583
NA	0.651148	0.577767	-0.0161739	0.459333	0.685899	-0.596505	0.898828
NA	0.952143	0.331379	0.739825	0.802858	0.515322	-0.553613	-0.20779
NA	0.884829	0.504436	0.912615	0.733124	0.863107	-0.553495	0.881516
NA	0.696435	0.165859	0.172498	-0.164883	0.622807	-0.640372	0.679443
NA	0.78276	0.87616	0.0820298	0.510697	0.544275	-0.67181	-0.328354
NA	0.708751	0.89072	0.413036	0.724566	0.558939	-0.652343	0.878442
NA	0.711015	0.962072	0.0126682	0.624997	0.538104	-0.670704	0.843638
NA	0.948205	0.229879	0.880518	0.0377331	0.792143	0.73175	-0.307633
NA	0.775566	0.654025	-0.0954803	0.689436	0.411705	-0.680538	-0.384007
NA	0.926652	0.909075	0.661054	0.763912	0.593396	-0.504215	0.886424
NA	0.712386	0.896549	0.749124	0.0554908	0.778208	-0.481422	0.249153
NA	0.839723	0.883082	0.436157	0.090452	0.613068	0.741912	-0.315553
NA	0.837869	0.787084	0.934318	-0.0921413	0.482274	-0.594248	-0.112458
NA	0.940784	0.282131	0.212057	0.381678	0.909999	0.438292	-0.585788
NA	0.686101	0.907652	0.894648	0.733475	0.765918	-0.527684	0.881399
NA	0.946215	0.46259	0.642988	0.782551	0.356624	-0.564993	0.220148
NA	0.947782	0.94954	0.889635	0.33551	0.585948	-0.59785	-0.180066
NA	0.764498	0.867543	0.869139	0.689082	0.545969	0.807895	0.362247
NA	0.832278	0.514508	0.885946	0.446058	0.789466	-0.488534	0.387864
NA	0.935484	0.86391	0.882358	0.67188	0.570182	-0.647854	-0.285885
NA	0.663042	0.466117	-0.065757	0.539684	0.548528	-0.56711	0.908143
NA	0.779546	0.945945	-0.272937	0.722276	0.592477	-0.702587	0.837748
NA	0.735573	0.893744	0.895662	NA	0.871292	0.851511	0.826426
NA	0.692532	0.586325	0.766638	NA	0.374496	-0.603757	0.815738
NA	0.751807	0.380666	-0.431397	NA	0.790074	0.884066	0.848633
NA	0.685261	0.579569	0.463839	NA	0.676479	0.770641	-0.325259
NA	0.617376	0.891053	0.919641	NA	0.441106	-0.676678	0.168513
NA	0.944275	0.486924	0.705335	NA	0.897538	0.797339	-0.257711
NA	0.873007	0.782763	0.787051	NA	0.721213	0.888462	0.856035
NA	0.801383	0.496879	-0.538007	NA	0.33019	-0.703887	-0.17622
NA	0.961312	0.96819	0.940002	NA	0.450844	0.712791	-0.583915
NA	0.821283	0.528362	0.885436	NA	0.594711	-0.759375	0.112072
NA	0.974952	0.480445	0.855951	NA	0.592466	-0.592178	0.867076
NA	0.621996	0.424946	-0.0798234	NA	0.467519	-0.604039	-0.30317
NA	0.884221	0.943944	-0.493936	NA	0.588038	-0.632803	0.86622
NA	0.716607	0.565106	0.661341	NA	0.663532	-0.58145	-0.251761
NA	0.758301	0.981764	0.901409	NA	0.44029	0.756201	-0.558432
NA	0.680372	0.767299	0.78833	NA	0.476806	-0.705872	-0.355046
NA	0.634978	0.476369	0.424509	NA	0.590747	0.77614	-0.185605
NA	0.95563	0.807311	0.331281	NA	0.863971	-0.506252	0.201016
NA	0.779053	0.91404	0.186941	NA	0.553561	-0.606261	-0.116776
NA	0.882624	0.812727	0.801869	NA	0.477753	0.734543	0.849052
NA	0.942935	0.862772	0.663755	NA	0.540737	0.775189	0.836703
NA	0.863225	0.589928	0.215929	NA	0.537324	-0.673522	-0.31676
NA	0.802624	0.85345	-0.0211208	NA	0.662612	-0.543463	0.862165
NA	0.96279	0.859636	0.232902	NA	0.854667	-0.550648	0.139947
NA	0.617548	0.756625	0.872866	NA	0.7972	0.410262	-0.29078
NA	0.958826	0.956298	0.146578	NA	0.758899	-0.605679	0.38845
NA	0.943372	0.880055	0.0993702	NA	0.587969	0.51239	-0.522798
NA	0.606779	0.881334	-0.443332	NA	0.540041	0.752528	0.234803
NA	0.660649	0.590059	0.593769	NA	0.523746	-0.584151	-0.538414
NA	0.656	0.873006	-0.0542069	NA	0.771133	-0.70913	-0.360408
NA	0.951379	0.914939	0.864615	NA	0.741592	-0.611257	0.863164
NA	0.954566	0.493593	0.265102	NA	0.539671	0.879837	0.270682
NA	0.738894	0.775382	0.711589	NA	0.705518	-0.531031	-0.3644
NA	0.71491	0.890617	0.873358	NA	0.87243	0.8582	-0.259535
NA	0.671303	0.899543	0.791398	NA	0.514447	-0.604218	0.306088
NA	0.741671	0.851227	0.784486	NA	0.861635	0.772874	0.825154
NA	0.831744	0.882135	0.0728394	NA	0.708477	-0.651814	0.862586
NA	0.868372	0.539336	0.902077	NA	0.320947	-0.585854	-0.372633
NA	0.783963	0.886242	0.350127	NA	0.688912	0.905733	0.828298
NA	0.944285	0.932524	0.691587	NA	0.574579	-0.719335	-0.288355
NA	0.836921	0.843442	-0.00159918	NA	0.79099	0.886048	0.827123
NA	0.936143	0.965748	0.742173	NA	0.690113	-0.544567	0.90234
NA	0.684284	0.490314	-0.110128	NA	0.548491	0.706006	0.822147
NA	0.692531	0.746796	0.788272	NA	0.675678	-0.577951	-0.357754
NA	0.701863	0.3748	0.96122	NA	0.694032	-0.553185	-0.316906
NA	0.75933	0.901869	0.635892	NA	0.855401	0.721369	-0.44758
NA	0.678451	0.891442	0.897019	NA	0.534592	-0.63412	0.871944
NA	0.781	0.834686	0.877625	NA	0.89261	0.745502	-0.384874
NA	0.940348	0.357208	0.677775	NA	0.553336	0.75023	-0.381204
NA	0.926038	0.790207	-0.0825581	NA	0.489939	0.799432	0.792122
NA	0.930052	0.43677	0.619649	NA	0.806726	0.750876	0.701301
NA	0.957053	0.868621	0.0346509	NA	0.613233	-0.558177	0.843895
NA	0.662441	0.899408	0.67897	NA	0.681099	-0.633935	-0.161509
NA	0.875888	0.747268	0.419275	NA	0.324578	0.683219	-0.429938
NA	0.854738	0.805307	0.676326	NA	0.612311	0.832626	0.886228
NA	0.947827	0.391883	0.841124	NA	0.679441	0.774332	-0.263421
NA	0.869169	0.908025	0.707872	NA	0.550869	-0.6694	0.884367
NA	0.953327	0.603002	0.718809	NA	0.565019	-0.634638	0.29062
NA	0.707334	0.567043	0.0341885	NA	0.819309	-0.705222	-0.495398
NA	0.870172	0.900689	0.640598	NA	0.855258	-0.53723	0.336042
NA	0.751786	0.907177	0.913171	NA	0.539942	-0.596253	-0.149052
NA	0.68537	0.448199	0.897975	NA	0.552912	0.77578	-0.28754
NA	0.955582	0.868528	0.809839	NA	0.788005	-0.626412	0.83676
NA	0.736805	0.9124	0.871273	NA	0.690078	0.700675	-0.220153
NA	0.937183	0.802802	0.75268	NA	0.91615	0.732059	0.248319
NA	0.953318	0.853452	0.921877	NA	0.723443	0.696121	0.854436
NA	0.943577	0.925383	0.648066	NA	0.523233	-0.583815	-0.500411
NA	0.857965	0.742567	0.091974	NA	0.545009	-0.669828	-0.209115
NA	0.953202	0.830757	0.901351	NA	0.642505	0.659794	-0.259431
NA	0.789732	0.533046	0.0261582	NA	0.472677	-0.608082	0.865378
NA	0.729459	0.87692	0.294997	NA	0.896661	-0.628928	0.880349
NA	0.805953	0.927522	0.746288	NA	0.474977	-0.599653	0.841245
NA	0.95515	0.930657	0.690236	NA	0.728508	-0.627332	0.848726
NA	0.957404	0.856029	-0.0270955	NA	0.545639	-0.579564	0.375547
NA	0.746589	0.593357	0.874727	NA	0.724822	0.729558	-0.081729
NA	0.791333	0.543979	0.787399	NA	0.518131	-0.619001	0.803841
NA	0.932876	0.895381	-0.134446	NA	0.524254	0.812392	0.872359
NA	0.657943	0.415791	0.623513	NA	0.584704	0.753146	0.898295
NA	0.738142	0.869238	0.866182	NA	0.586905	0.699537	-0.246437
NA	0.768884	0.89861	0.828395	NA	0.607645	-0.528155	0.869684
NA	0.898312	0.58158	0.458923	NA	0.786728	-0.549372	-0.215422
NA	0.963308	0.318137	0.936069	NA	0.559413	-0.470615	0.282697
NA	0.816499	0.508198	0.75058	NA	0.62662	-0.747545	0.323207
NA	0.685309	0.314078	0.389606	NA	0.582218	-0.550635	0.883266
NA	0.881106	0.95164	0.78378	NA	0.480031	-0.729064	0.868689
NA	0.962861	0.837961	0.129516	NA	0.583065	0.694099	0.888485
NA	0.941975	0.739834	0.591192	NA	0.835446	0.304208	0.867278
NA	0.72186	0.542294	0.883331	NA	0.291444	-0.586427	-0.192696
NA	0.719314	0.445616	-0.271174	NA	0.774564	-0.336628	0.874373
NA	0.835123	0.680904	0.739292	NA	0.665036	-0.61753	0.237228
NA	NA	0.804611	0.0274001	NA	0.488437	-0.161173	0.761392
NA	NA	0.833604	0.713043	NA	0.399067	-0.565964	-0.252088
NA	NA	0.668614	0.516005	NA	0.525529	0.733102	-0.444979
NA	NA	0.703937	0.640132	NA	0.825486	-0.376093	-0.236404
NA	NA	0.685182	-0.0530688	NA	0.554512	0.418188	0.792369
NA	NA	0.880817	0.135789	NA	0.72542	-0.552228	0.861147
NA	NA	0.404978	0.0937439	NA	0.827259	-0.335277	0.855179
NA	NA	0.486259	0.756149	NA	0.825288	0.753594	-0.360179
NA	NA	0.551694	0.0918887	NA	0.454305	-0.459486	-0.229966
NA	NA	0.796006	0.871806	NA	0.671199	-0.611558	0.866015
NA	NA	0.892904	0.927108	NA	0.517193	-0.733283	0.883949
NA	NA	0.931303	-0.241424	NA	0.844966	-0.536771	-0.227703
NA	NA	0.876411	0.141581	NA	0.794682	-0.650195	0.833581
NA	NA	0.498713	0.902408	NA	0.564568	-0.576213	0.850212
NA	NA	0.909784	0.925946	NA	0.819014	0.753629	0.416093
NA	NA	0.582493	0.291205	NA	0.827421	0.746677	-0.288336
NA	NA	0.824147	0.440775	NA	0.789198	-0.534237	0.873116
NA	NA	0.723995	0.319885	NA	0.55571	0.774373	-0.266413
NA	NA	0.904599	0.0731751	NA	0.628286	-0.647655	0.115057
NA	NA	0.916968	0.522476	NA	0.932571	-0.589832	0.873827
NA	NA	0.889238	-0.0717522	NA	0.690055	-0.546283	0.870279
NA	NA	0.566476	-0.00448194	NA	0.473629	0.712986	0.357247
NA	NA	0.963602	0.315613	NA	0.707651	-0.634305	-0.209647
NA	NA	0.878523	0.921543	NA	0.764056	0.395076	0.804565
NA	NA	0.489073	0.881898	NA	0.545481	0.422079	-0.382193
NA	NA	0.896664	-0.0132355	NA	0.454614	0.720742	-0.310714
NA	NA	0.892752	0.718854	NA	0.641553	0.882234	0.813896
NA	NA	0.913109	0.906886	NA	0.427897	-0.60782	0.859007
NA	NA	0.906127	0.0993163	NA	0.537335	0.684701	0.150805
NA	NA	0.619204	0.523375	NA	0.88543	-0.554396	-0.46666
NA	NA	0.766402	-0.318299	NA	0.478926	-0.687117	0.891419
NA	NA	0.548202	0.761119	NA	0.664335	-0.693992	0.297085
NA	NA	0.91048	-0.169128	NA	0.918485	-0.558781	-0.257679
NA	NA	0.792209	0.0907203	NA	0.701697	0.721375	0.830035
NA	NA	0.908612	0.754009	NA	0.703072	0.712375	-0.382757
NA	NA	0.537728	-0.0636983	NA	0.126186	-0.609052	-0.33517
NA	NA	0.891878	0.684712	NA	0.528731	-0.471985	0.183354
NA	NA	0.955352	0.113943	NA	0.0699803	-0.474695	0.320978
NA	NA	0.920431	-0.222768	NA	0.370896	-0.865745	-0.388648
NA	NA	0.61516	-0.046184	NA	0.42576	-0.626942	0.88118
NA	NA	0.538968	0.719889	NA	0.561488	0.890773	0.293484
NA	NA	0.61192	0.770478	NA	0.763385	-0.704795	-0.158332
NA	NA	0.865953	0.326132	NA	0.567874	0.721103	0.820474
NA	NA	0.927142	0.548608	NA	0.532594	-0.674598	0.863274
NA	NA	0.448881	0.81169	NA	0.60411	-0.415878	0.375579
NA	NA	0.707575	0.230371	NA	0.538519	0.719438	0.823587
NA	NA	0.773545	-0.164457	NA	0.821239	-0.609106	0.882637
NA	NA	0.892641	0.583662	NA	0.689737	0.569361	-0.276293
NA	NA	0.736892	0.701621	NA	0.723837	0.747165	-0.482835
NA	NA	0.882738	0.446616	NA	0.299491	-0.604937	-0.351902
NA	NA	0.291186	0.906625	NA	0.676771	0.737634	-0.467736
NA	NA	0.183222	0.192418	NA	0.8761	-0.451448	0.305395
NA	NA	0.571096	0.563234	NA	0.667159	-0.376243	0.881383
NA	NA	0.840999	0.187301	NA	0.549591	0.729632	0.868023
NA	NA	0.875087	0.93498	NA	0.153403	-0.771057	0.86256
NA	NA	0.888871	0.841598	NA	0.194163	0.761513	0.347603
NA	NA	0.566501	-0.0280043	NA	0.864825	0.78312	0.233742
NA	NA	0.742517	0.925276	NA	0.629338	-0.664737	-0.307482
NA	NA	0.284679	-0.160518	NA	0.769301	0.707013	-0.25032
NA	NA	0.93313	-0.114093	NA	0.704912	-0.62385	0.86733
NA	NA	0.872677	0.475881	NA	0.560878	0.76398	0.160405
NA	NA	0.605175	0.214016	NA	0.550379	0.743298	-0.271495
NA	NA	0.784977	0.844662	NA	0.668968	0.697835	-0.256829
NA	NA	0.891263	0.0346035	NA	0.449769	-0.483017	-0.208337
NA	NA	0.54582	0.874435	NA	0.404118	0.651361	0.874108
NA	NA	0.901496	0.891371	NA	0.707561	NA	-0.386475
NA	NA	0.7154	-0.115259	NA	0.459484	NA	-0.0987961
NA	NA	0.764042	0.565275	NA	0.522448	NA	0.248746
NA	NA	0.853298	0.745327	NA	0.83152	NA	-0.607298
NA	NA	0.894177	0.868597	NA	0.658912	NA	-0.493465
NA	NA	0.877229	0.666627	NA	0.890083	NA	0.264165
NA	NA	0.883798	0.677569	NA	0.553239	NA	-0.223442
NA	NA	0.34125	-0.240802	NA	0.464789	NA	0.301297
NA	NA	0.845057	0.13406	NA	0.878509	NA	0.123195
NA	NA	0.776329	0.892959	NA	0.514552	NA	-0.182111
NA	NA	0.884928	0.0122062	NA	0.668609	NA	0.218523
NA	NA	0.764115	0.728494	NA	0.892328	NA	-0.28723
NA	NA	0.564371	0.255939	NA	0.518784	NA	-0.672615
NA	NA	0.565692	0.755821	NA	0.698761	NA	-0.162765
NA	NA	0.911625	0.923392	NA	0.679189	NA	-0.325676
NA	NA	0.662361	0.889748	NA	0.509756	NA	0.244567
NA	NA	0.816411	-0.214146	NA	0.900966	NA	0.888027
NA	NA	0.900839	0.681991	NA	0.507564	NA	0.822857
NA	NA	0.223439	0.956763	NA	0.500883	NA	-0.00372208
NA	NA	0.525677	0.609102	NA	0.549438	NA	-0.432549
NA	NA	0.874682	0.024829	NA	0.820214	NA	0.220756
NA	NA	0.886809	0.834141	NA	0.873397	NA	-0.268328
NA	NA	0.5531	0.760976	NA	0.792138	NA	0.851102
NA	NA	0.87223	0.886652	NA	0.831668	NA	-0.589875
NA	NA	0.548838	0.884859	NA	0.740698	NA	0.856742
NA	NA	0.573583	0.560958	NA	0.514643	NA	0.185902
NA	NA	0.866717	0.717919	NA	0.632914	NA	-0.609343
NA	NA	0.484656	0.641789	NA	0.498378	NA	-0.475018
NA	NA	0.683419	0.702417	NA	0.514939	NA	0.818221
NA	NA	0.58753	0.899637	NA	0.506569	NA	0.296046
NA	NA	0.884771	-0.112321	NA	0.528834	NA	-0.496596
NA	NA	0.770626	0.0143201	NA	0.484815	NA	-0.464138
NA	NA	0.875141	0.504964	NA	0.276059	NA	-0.383268
NA	NA	0.745618	0.698585	NA	0.647178	NA	0.273773
NA	NA	0.929607	0.0322851	NA	0.895571	NA	0.872967
NA	NA	0.864975	0.860642	NA	0.489825	NA	-0.106609
NA	NA	0.646133	0.271311	NA	0.604571	NA	0.338428
NA	NA	0.814296	0.886657	NA	0.414844	NA	-0.0834951
NA	NA	0.916984	0.295368	NA	0.53892	NA	-0.248263
NA	NA	0.89186	-0.176881	NA	0.730115	NA	0.890642
NA	NA	0.903159	0.828889	NA	0.820198	NA	-0.45989
NA	NA	0.900567	0.660711	NA	0.69017	NA	-0.462502
NA	NA	0.967803	0.198319	NA	0.461434	NA	0.323704
NA	NA	0.884027	0.83245	NA	0.410654	NA	-0.195386
NA	NA	0.657659	0.703425	NA	0.627125	NA	0.883383
NA	NA	0.912057	0.683748	NA	0.76862	NA	0.855025
NA	NA	0.880517	0.396716	NA	0.464078	NA	-0.313583
NA	NA	0.80039	0.898791	NA	0.565236	NA	-0.313218
NA	NA	0.805126	0.912263	NA	0.597267	NA	0.172474
NA	NA	0.88329	0.865067	NA	0.691785	NA	0.282918
NA	NA	0.658326	-0.28631	NA	0.697236	NA	0.594239
NA	NA	0.900156	0.930038	NA	0.55957	NA	-0.371122
NA	NA	0.968736	0.896838	NA	0.410091	NA	0.29063
NA	NA	0.531253	0.564274	NA	0.479887	NA	-0.389449
NA	NA	0.893152	0.717358	NA	0.894709	NA	0.169562
NA	NA	0.499874	-0.309868	NA	0.823397	NA	0.830156
NA	NA	0.459505	NA	NA	0.736621	NA	0.238502
NA	NA	0.566048	NA	NA	0.565069	NA	0.899551
NA	NA	0.885373	NA	NA	0.633215	NA	0.856373
NA	NA	0.950218	NA	NA	0.275308	NA	-0.129886
NA	NA	0.900612	NA	NA	0.468171	NA	0.332976
NA	NA	0.884201	NA	NA	0.66462	NA	0.211929
NA	NA	0.568736	NA	NA	0.632485	NA	0.755993
NA	NA	0.905647	NA	NA	0.672885	NA	0.361363
NA	NA	0.948131	NA	NA	0.60478	NA	-0.379067
NA	NA	0.670152	NA	NA	0.544323	NA	0.83314
NA	NA	0.376016	NA	NA	0.827332	NA	0.0938598
NA	NA	0.831146	NA	NA	0.810597	NA	-0.33091
NA	NA	0.8594	NA	NA	0.693052	NA	0.255688
NA	NA	0.37328	NA	NA	0.518506	NA	0.720433
NA	NA	0.94353	NA	NA	0.453668	NA	-0.590408
NA	NA	0.358214	NA	NA	0.735289	NA	0.253669
NA	NA	0.909075	NA	NA	0.55157	NA	-0.13708
NA	NA	0.523428	NA	NA	0.714334	NA	0.854876
NA	NA	0.902707	NA	NA	0.816766	NA	-0.2278
NA	NA	0.623195	NA	NA	0.574888	NA	-0.198872
NA	NA	0.836029	NA	NA	0.603865	NA	0.269191
NA	NA	0.283074	NA	NA	0.597517	NA	-0.292981
NA	NA	0.877211	NA	NA	0.51291	NA	-0.301176
NA	NA	0.577878	NA	NA	0.472347	NA	0.353494
NA	NA	0.413492	NA	NA	0.407831	NA	0.853885
NA	NA	0.679271	NA	NA	0.712572	NA	-0.0406063
NA	NA	0.886588	NA	NA	0.437337	NA	-0.261344
NA	NA	0.802529	NA	NA	0.766156	NA	0.803243
NA	NA	0.901391	NA	NA	0.553691	NA	0.86833
NA	NA	0.828159	NA	NA	0.528804	NA	0.868527
NA	NA	0.881872	NA	NA	0.855031	NA	-0.319799
NA	NA	0.548814	NA	NA	0.543917	NA	0.575624
NA	NA	0.944731	NA	NA	0.51276	NA	0.179244
NA	NA	0.885344	NA	NA	0.867301	NA	0.828424
NA	NA	0.867985	NA	NA	0.672696	NA	0.204728
NA	NA	0.773257	NA	NA	0.884573	NA	0.871486
NA	NA	0.912423	NA	NA	0.600071	NA	-0.300141
NA	NA	0.441039	NA	NA	0.860186	NA	0.865578
NA	NA	0.85226	NA	NA	0.550788	NA	-0.153334
NA	NA	0.479961	NA	NA	0.934667	NA	-0.608285
NA	NA	0.84621	NA	NA	0.685793	NA	0.878451
NA	NA	0.878193	NA	NA	0.807392	NA	0.258619
NA	NA	0.786525	NA	NA	0.677511	NA	0.363275
NA	NA	0.359433	NA	NA	0.866057	NA	-0.345937
NA	NA	0.892173	NA	NA	0.467687	NA	-0.36928
NA	NA	0.875679	NA	NA	0.768089	NA	0.27899
NA	NA	0.922188	NA	NA	0.486212	NA	0.900162
NA	NA	0.902945	NA	NA	0.498274	NA	0.147242
NA	NA	0.634108	NA	NA	0.574129	NA	0.186255
NA	NA	0.871132	NA	NA	0.609228	NA	-0.0850323
NA	NA	0.949156	NA	NA	0.413743	NA	-0.51843
NA	NA	0.892494	NA	NA	0.952191	NA	-0.302126
NA	NA	0.959354	NA	NA	0.805074	NA	0.267251
NA	NA	0.704489	NA	NA	0.565976	NA	-0.124228
NA	NA	0.875631	NA	NA	0.533514	NA	0.244512
NA	NA	0.824584	NA	NA	0.653157	NA	0.304281
NA	NA	0.764601	NA	NA	0.872392	NA	0.84425
NA	NA	0.877555	NA	NA	0.614642	NA	0.788943
NA	NA	0.886615	NA	NA	0.675174	NA	-0.412489
NA	NA	0.903528	NA	NA	0.805837	NA	0.848143
NA	NA	0.315	NA	NA	0.454241	NA	0.867148
NA	NA	0.777292	NA	NA	0.701713	NA	-0.515126
NA	NA	0.795397	NA	NA	0.640175	NA	0.224836
NA	NA	0.911654	NA	NA	0.545458	NA	0.895753
NA	NA	0.506641	NA	NA	0.648893	NA	-0.548765
NA	NA	0.886292	NA	NA	0.550355	NA	0.870756
NA	NA	0.794648	NA	NA	0.56925	NA	-0.497336
NA	NA	0.689195	NA	NA	0.785494	NA	0.302831
NA	NA	0.764477	NA	NA	0.856861	NA	-0.232131
NA	NA	0.881759	NA	NA	0.71477	NA	0.232989
NA	NA	0.867586	NA	NA	0.422555	NA	-0.18559
NA	NA	0.925895	NA	NA	0.75433	NA	-0.173943
NA	NA	0.856762	NA	NA	0.494856	NA	-0.378905
NA	NA	0.908557	NA	NA	0.511458	NA	-0.677682
NA	NA	0.573089	NA	NA	0.552388	NA	-0.439503
NA	NA	0.834033	NA	NA	0.843456	NA	0.880233
NA	NA	0.477209	NA	NA	0.873648	NA	0.826975
NA	NA	0.9269	NA	NA	0.682187	NA	-0.361255
NA	NA	0.730876	NA	NA	0.775774	NA	-0.266419
NA	NA	0.782115	NA	NA	0.570877	NA	0.301921
NA	NA	0.826549	NA	NA	0.558004	NA	0.231422
NA	NA	0.338549	NA	NA	0.548583	NA	0.765511
NA	NA	0.599874	NA	NA	0.560974	NA	0.875894
NA	NA	0.866928	NA	NA	0.523862	NA	-0.271016
NA	NA	0.878307	NA	NA	0.179444	NA	0.83326
NA	NA	0.647219	NA	NA	0.509256	NA	0.261319
NA	NA	0.815572	NA	NA	0.658019	NA	0.872198
NA	NA	0.410342	NA	NA	0.470767	NA	-0.273574
NA	NA	0.918028	NA	NA	0.932179	NA	-0.390754
NA	NA	0.861412	NA	NA	0.533036	NA	0.853028
NA	NA	0.719927	NA	NA	0.402179	NA	0.814982
NA	NA	0.883015	NA	NA	0.559905	NA	0.849407
NA	NA	0.541329	NA	NA	0.567745	NA	0.834554
NA	NA	0.728982	NA	NA	0.55665	NA	-0.247406
NA	NA	0.26101	NA	NA	0.518567	NA	-0.150754
NA	NA	0.683468	NA	NA	0.485795	NA	-0.239054
NA	NA	0.635475	NA	NA	0.512792	NA	0.175051
NA	NA	0.527769	NA	NA	0.666613	NA	0.206819
NA	NA	0.969512	NA	NA	0.602942	NA	0.873746
NA	NA	0.847754	NA	NA	0.598732	NA	0.283493
NA	NA	0.425667	NA	NA	0.766298	NA	0.82639
NA	NA	0.895367	NA	NA	0.497569	NA	0.878726
NA	NA	0.547878	NA	NA	0.601324	NA	-0.142182
NA	NA	0.555702	NA	NA	0.818609	NA	0.256349
NA	NA	0.876798	NA	NA	0.362717	NA	-0.407505
NA	NA	0.836532	NA	NA	0.833821	NA	0.747678
NA	NA	0.883961	NA	NA	0.770114	NA	0.831224
NA	NA	0.879006	NA	NA	0.70377	NA	0.859285
NA	NA	0.304086	NA	NA	0.720255	NA	0.886284
NA	NA	0.905431	NA	NA	0.588147	NA	-0.284122
NA	NA	0.620827	NA	NA	0.74684	NA	0.87236
NA	NA	0.892853	NA	NA	0.85623	NA	0.875626
NA	NA	0.794729	NA	NA	0.673906	NA	0.885521
NA	NA	0.650513	NA	NA	0.575048	NA	0.224747
NA	NA	0.588111	NA	NA	0.548791	NA	-0.319069
NA	NA	0.577628	NA	NA	0.475239	NA	0.270703
NA	NA	0.892155	NA	NA	0.537522	NA	-0.624578
NA	NA	0.781703	NA	NA	0.37982	NA	0.888072
NA	NA	0.471032	NA	NA	0.495386	NA	-0.250475
NA	NA	0.41651	NA	NA	0.372081	NA	-0.179914
NA	NA	0.948384	NA	NA	0.892919	NA	0.85505
NA	NA	0.963399	NA	NA	0.51274	NA	-0.161507
NA	NA	0.661667	NA	NA	0.912112	NA	-0.365339
NA	NA	0.97119	NA	NA	0.504937	NA	0.880357
NA	NA	0.87624	NA	NA	0.576621	NA	-0.532703
NA	NA	0.900016	NA	NA	0.631008	NA	0.855
NA	NA	0.887867	NA	NA	0.409062	NA	-0.485609
NA	NA	0.533663	NA	NA	0.37445	NA	0.298457
NA	NA	0.892164	NA	NA	0.414316	NA	-0.241881
NA	NA	0.890079	NA	NA	0.84104	NA	0.872792
NA	NA	0.320673	NA	NA	0.495317	NA	0.214553
NA	NA	0.875783	NA	NA	0.350125	NA	-0.518487
NA	NA	0.618398	NA	NA	0.737443	NA	0.847167
NA	NA	0.752632	NA	NA	0.597474	NA	0.327594
NA	NA	0.904288	NA	NA	0.480425	NA	0.224504
NA	NA	0.907625	NA	NA	0.740447	NA	0.257787
NA	NA	0.762982	NA	NA	0.306081	NA	0.363212
NA	NA	0.870448	NA	NA	0.750997	NA	0.330647
NA	NA	0.883202	NA	NA	0.769977	NA	0.36425
NA	NA	0.901206	NA	NA	0.488264	NA	0.890549
NA	NA	0.790068	NA	NA	0.832956	NA	-0.138249
NA	NA	0.870618	NA	NA	0.212516	NA	0.143286
NA	NA	0.863242	NA	NA	0.647207	NA	0.326889
NA	NA	0.606332	NA	NA	0.365238	NA	0.106809
NA	NA	0.89289	NA	NA	0.494782	NA	0.261118
NA	NA	0.679965	NA	NA	0.567039	NA	-0.319842
NA	NA	0.795375	NA	NA	0.433445	NA	-0.457606
NA	NA	0.896561	NA	NA	0.495867	NA	0.841291
NA	NA	0.895212	NA	NA	0.479443	NA	0.267547
NA	NA	0.448362	NA	NA	0.735341	NA	-0.639852
NA	NA	0.877868	NA	NA	0.300298	NA	0.832362
NA	NA	0.348105	NA	NA	0.633318	NA	-0.135348
NA	NA	0.84269	NA	NA	0.638805	NA	-0.147533
NA	NA	0.579849	NA	NA	0.53595	NA	-0.450462
NA	NA	0.652173	NA	NA	0.422273	NA	-0.514918
NA	NA	0.90256	NA	NA	0.514648	NA	0.267658
NA	NA	0.804488	NA	NA	0.620402	NA	-0.484278
NA	NA	0.913077	NA	NA	0.756386	NA	-0.365743
NA	NA	0.952093	NA	NA	0.538715	NA	0.881421
NA	NA	0.91458	NA	NA	0.306306	NA	0.26191
NA	NA	0.883517	NA	NA	0.860897	NA	0.874208
NA	NA	0.933602	NA	NA	0.663972	NA	0.86982
NA	NA	0.669435	NA	NA	0.698279	NA	0.268833
NA	NA	0.791321	NA	NA	0.468395	NA	-0.276722
NA	NA	0.714883	NA	NA	0.564979	NA	0.880224
NA	NA	0.949616	NA	NA	0.556702	NA	-0.151057
NA	NA	0.892198	NA	NA	0.178656	NA	0.186877
NA	NA	0.805327	NA	NA	0.468684	NA	-0.593555
NA	NA	0.797133	NA	NA	0.543769	NA	0.272634
NA	NA	0.790955	NA	NA	0.546991	NA	-0.363667
NA	NA	0.584384	NA	NA	0.684572	NA	0.882218
NA	NA	0.602877	NA	NA	0.89598	NA	0.894854
NA	NA	0.28898	NA	NA	0.564974	NA	0.805247
NA	NA	0.716379	NA	NA	0.570265	NA	0.863474
NA	NA	0.883046	NA	NA	0.780795	NA	0.231666
NA	NA	0.846224	NA	NA	0.695395	NA	-0.534822
NA	NA	0.820379	NA	NA	0.370642	NA	0.881795
NA	NA	0.846296	NA	NA	0.803539	NA	-0.273791
NA	NA	0.782978	NA	NA	0.480879	NA	-0.373372
NA	NA	0.53981	NA	NA	0.735445	NA	-0.251926
NA	NA	0.948757	NA	NA	0.588245	NA	0.860543
NA	NA	0.880485	NA	NA	0.681492	NA	-0.499234
NA	NA	0.67614	NA	NA	0.299262	NA	0.266195
NA	NA	0.876587	NA	NA	0.415853	NA	-0.441604
NA	NA	0.894646	NA	NA	0.71368	NA	-0.268795
NA	NA	0.871349	NA	NA	0.840309	NA	-0.390361
NA	NA	0.8832	NA	NA	0.551017	NA	0.86657
NA	NA	0.601971	NA	NA	0.518059	NA	0.882691
NA	NA	0.496186	NA	NA	0.575983	NA	0.300703
NA	NA	0.735658	NA	NA	0.701889	NA	0.239121
NA	NA	0.917201	NA	NA	0.5518	NA	0.846712
NA	NA	0.476294	NA	NA	0.790576	NA	0.895133
NA	NA	0.667772	NA	NA	0.559341	NA	-0.311716
NA	NA	0.887016	NA	NA	0.621562	NA	0.862961
NA	NA	0.197083	NA	NA	0.380327	NA	0.838265
NA	NA	0.539329	NA	NA	0.520224	NA	-0.691729
NA	NA	0.449741	NA	NA	0.826876	NA	-0.339601
NA	NA	0.500947	NA	NA	0.540423	NA	0.902805
NA	NA	0.638672	NA	NA	0.643148	NA	-0.170555
NA	NA	0.53512	NA	NA	-0.118793	NA	0.821163
NA	NA	0.821562	NA	NA	0.540531	NA	-0.436947
NA	NA	0.471033	NA	NA	0.564081	NA	-0.298651
NA	NA	0.785383	NA	NA	0.646504	NA	-0.522926
NA	NA	0.838304	NA	NA	0.51078	NA	0.861418
NA	NA	0.79688	NA	NA	0.662678	NA	-0.428584
NA	NA	0.601217	NA	NA	0.52772	NA	-0.235437
NA	NA	0.869225	NA	NA	0.5055	NA	0.869353
NA	NA	0.851543	NA	NA	0.550918	NA	0.209381
NA	NA	0.87218	NA	NA	0.746321	NA	-0.386303
NA	NA	0.932102	NA	NA	0.692731	NA	0.861033
NA	NA	0.686102	NA	NA	0.699255	NA	-0.329013
NA	NA	0.852219	NA	NA	0.764044	NA	0.283074
NA	NA	0.503289	NA	NA	0.415723	NA	0.900791
NA	NA	0.507009	NA	NA	0.702759	NA	-0.435513
NA	NA	0.901947	NA	NA	0.51017	NA	0.511397
NA	NA	0.546011	NA	NA	0.545147	NA	-0.183232
NA	NA	0.134398	NA	NA	0.553594	NA	0.864404
NA	NA	0.870374	NA	NA	0.692872	NA	-0.310561
NA	NA	0.90574	NA	NA	0.648256	NA	0.882703
NA	NA	0.906721	NA	NA	0.569707	NA	-0.392208
NA	NA	0.399522	NA	NA	0.943433	NA	0.777417
NA	NA	0.531814	NA	NA	0.26016	NA	0.846788
NA	NA	0.493237	NA	NA	0.651497	NA	0.866338
NA	NA	0.81721	NA	NA	0.434538	NA	-0.255245
NA	NA	0.593157	NA	NA	0.659133	NA	0.862079
NA	NA	NA	NA	NA	0.590357	NA	0.292421
NA	NA	NA	NA	NA	0.581046	NA	0.754237
NA	NA	NA	NA	NA	0.416976	NA	-0.176767
NA	NA	NA	NA	NA	0.765172	NA	-0.390762
NA	NA	NA	NA	NA	0.702019	NA	-0.232543
NA	NA	NA	NA	NA	0.558687	NA	-0.621572
NA	NA	NA	NA	NA	0.434196	NA	-0.600674
NA	NA	NA	NA	NA	0.425989	NA	0.863587
NA	NA	NA	NA	NA	0.526338	NA	0.837925
NA	NA	NA	NA	NA	0.497937	NA	-0.426976
NA	NA	NA	NA	NA	0.659585	NA	-0.502799
NA	NA	NA	NA	NA	0.532108	NA	-0.242363
NA	NA	NA	NA	NA	0.328573	NA	0.302997
NA	NA	NA	NA	NA	0.764115	NA	0.856332
NA	NA	NA	NA	NA	0.393606	NA	-0.239648
NA	NA	NA	NA	NA	0.357909	NA	0.280835
NA	NA	NA	NA	NA	0.402391	NA	0.242086
NA	NA	NA	NA	NA	0.847423	NA	-0.470763
NA	NA	NA	NA	NA	0.581986	NA	0.860376
NA	NA	NA	NA	NA	0.476704	NA	0.297977
NA	NA	NA	NA	NA	0.580522	NA	-0.260175
NA	NA	NA	NA	NA	0.86531	NA	0.274882
NA	NA	NA	NA	NA	0.474634	NA	0.850451
NA	NA	NA	NA	NA	0.438504	NA	0.911769
NA	NA	NA	NA	NA	0.54198	NA	0.258899
NA	NA	NA	NA	NA	0.605221	NA	0.8343
NA	NA	NA	NA	NA	0.496492	NA	-0.159694
NA	NA	NA	NA	NA	0.783603	NA	-0.489294
NA	NA	NA	NA	NA	0.48344	NA	0.878644
NA	NA	NA	NA	NA	0.325813	NA	0.133322
NA	NA	NA	NA	NA	0.533232	NA	-0.37726
NA	NA	NA	NA	NA	0.848232	NA	0.866902
NA	NA	NA	NA	NA	0.492172	NA	-0.409087
NA	NA	NA	NA	NA	0.850654	NA	0.21102
NA	NA	NA	NA	NA	0.493043	NA	-0.298093
NA	NA	NA	NA	NA	0.609928	NA	0.868041
NA	NA	NA	NA	NA	0.765042	NA	-0.379333
NA	NA	NA	NA	NA	0.550819	NA	-0.180395
NA	NA	NA	NA	NA	0.116034	NA	NA
NA	NA	NA	NA	NA	0.568124	NA	NA
NA	NA	NA	NA	NA	0.79645	NA	NA
NA	NA	NA	NA	NA	0.798082	NA	NA
NA	NA	NA	NA	NA	0.759829	NA	NA
NA	NA	NA	NA	NA	0.506536	NA	NA
NA	NA	NA	NA	NA	0.560344	NA	NA
NA	NA	NA	NA	NA	0.615547	NA	NA
NA	NA	NA	NA	NA	0.560906	NA	NA
NA	NA	NA	NA	NA	0.52245	NA	NA
NA	NA	NA	NA	NA	0.429254	NA	NA
NA	NA	NA	NA	NA	0.453963	NA	NA
NA	NA	NA	NA	NA	0.520532	NA	NA
NA	NA	NA	NA	NA	0.923096	NA	NA
NA	NA	NA	NA	NA	0.240269	NA	NA
NA	NA	NA	NA	NA	0.510894	NA	NA
NA	NA	NA	NA	NA	0.774641	NA	NA
NA	NA	NA	NA	NA	0.901462	NA	NA
NA	NA	NA	NA	NA	0.645231	NA	NA
NA	NA	NA	NA	NA	0.856295	NA	NA
NA	NA	NA	NA	NA	0.557167	NA	NA
NA	NA	NA	NA	NA	0.350398	NA	NA
NA	NA	NA	NA	NA	0.552488	NA	NA
NA	NA	NA	NA	NA	0.508728	NA	NA
NA	NA	NA	NA	NA	0.781167	NA	NA
NA	NA	NA	NA	NA	0.531256	NA	NA
NA	NA	NA	NA	NA	0.811511	NA	NA
NA	NA	NA	NA	NA	0.686713	NA	NA
NA	NA	NA	NA	NA	0.493964	NA	NA
NA	NA	NA	NA	NA	0.40103	NA	NA
NA	NA	NA	NA	NA	0.898768	NA	NA
NA	NA	NA	NA	NA	0.682246	NA	NA
NA	NA	NA	NA	NA	0.718466	NA	NA
NA	NA	NA	NA	NA	0.574045	NA	NA
NA	NA	NA	NA	NA	0.466773	NA	NA
NA	NA	NA	NA	NA	0.3664	NA	NA
NA	NA	NA	NA	NA	0.675309	NA	NA
NA	NA	NA	NA	NA	0.528084	NA	NA
NA	NA	NA	NA	NA	0.795974	NA	NA
NA	NA	NA	NA	NA	0.597185	NA	NA
NA	NA	NA	NA	NA	0.752255	NA	NA
NA	NA	NA	NA	NA	0.54922	NA	NA
NA	NA	NA	NA	NA	0.774185	NA	NA
NA	NA	NA	NA	NA	0.671765	NA	NA
NA	NA	NA	NA	NA	0.760399	NA	NA
NA	NA	NA	NA	NA	0.80532	NA	NA
NA	NA	NA	NA	NA	0.789678	NA	NA
NA	NA	NA	NA	NA	0.472007	NA	NA
NA	NA	NA	NA	NA	0.691669	NA	NA

## Sheet: GFP intensity
WT-GFP	Closed-GFP	Closed-GFP ruptured	22-GFP	22-GFP ruptured	14-21-GFP	1421-GFP ruptured	1422-GFP	1422-GFP ruptured	1521-GFP ruptured	1617-GFP	1819-GFP	2021-GFP	2021-GFP enlarged	1419-GFP	1419-GFP ruptured	Noise control	open-GFP	open-GFP enlarged	open-GFP around enlarged	open-GFP no enlarged around
48.188	20.203	131.739	21.899	120.826	14.638	134.449	16.159	81.058	173.743	31.246	62.145	18.072	116.116	35.116	149.116	6.406	37.13	125	27.841	41.942
32.536	15.362	158.87	15.797	85.435	24.42	159.522	15.522	37.609	123.246	28.377	106.29	12.464	116.899	38.87	169.652	6.275	29.13	122	17.87	32.029
17.797	8.725	137.87	22.261	81.087	22.797	138.638	11.899	70.29	133.899	44.812	103.101	23.739	165	61.783	171.348	8.014	36.058	115.754	20.232	29.275
21.159	29.377	86.899	25.406	115.304	11.855	118.841	11.783	100.246	174.986	33.696	25.362	19.507	166	31.58	136.159	10.507	26.681	99.072	6.319	15.29
47.362	15.826	189.449	18.304	157	18.855	86.29	18.609	70.681	163.812	45.522	32.507	16.739	127.986	41.13	155.507	10.391	39.029	133.913	26.609	17.754
17.71	14.667	187.855	25	154.464	15.42	86.29	10.246	55.507	161.623	38.478	54.246	10.014	87.043	35.159	87.986	8.464	33.261	104.116	25.043	19.507
23.319	10.971	181.333	22.754	141.971	18.014	89.58	23.13	56.159	148.652	43.768	22.812	18.072	146	22.029	141.623	10	21.652	120.478	7.71	42.377
18.884	15.957	182.522	20.971	94.145	21.449	53.551	9.899	43.783	169.42	53.58	20.246	11.159	156.478	26.681	182.913	5.232	26.145	107.232	21.942	32.42
27.594	14.725	184.551	27.522	51.754	18.058	124.261	19.667	59.42	102.029	40.71	17.71	16.043	123.58	24.884	146.594	7.942	16.855	106.826	25.449	27.493
30.971	14.058	171.203	37.609	52.522	8.957	78.145	13.87	63.942	113.942	40.783	33.029	22.899	145.768	22.493	173.014	9.217	20.826	90.797	22.493	29.159
62.884	22.841	155.928	17.522	81.884	7.478	96.42	8.362	46.304	184.884	29.696	23.855	12.188	185.87	26	148.478	5	28.899	173.652	14.319	27.261
35.652	14.681	187.043	22.681	84.87	8.768	96.333	10.217		123.536	58.768	34.275	14.522	187.652	32.522	141.797	8.971	32.899	171.522	30.043	27.391
55.681	16.42	180.565	19	78.884	21.072	82.174	6.725		173.188	49.101	31.145	27.681	190	24.58	202.696	7.304	33.87	164.449	23.71	17.58
38.13	25.043	162.594	7.71	58.681	11.116	90.783	14.986		197.014	46.159	17.174	14.435	143	20.261	152.841	10.754	31.884	158.899	23.435	26.522
25.652	10.261	107.71	7.841	89.522	18.188	76.71	16.058		183.87	35.435	31.609	38.29	142	25.754	176.783	7.855	27.623	143.623	12.232	23.812
57.783	14.522	103.681	14.304	26.652	7.174	87.536	14.971		220.362	54.159	16.174	14.101	141	27.261	113.536	7.725	38.928	160.319	21.87	33.159
50.667	21.072	114.884	13.739	32.522	8.942	97.551	8.014		203.623	15.725	28.058	16.884	126.478	27.319	137.406	9.565	30.841	185.406	22.232	25.797
45.348	13.072	118.913	21.087	40.362	15	144	10.188		173.768	52.507	42.174	20.681	101.884	29.522	145.087	13.319	22	100.754	7.913	25.652
69.855	21.522	175.217	18.812	206.435	29.145	162.478	11.116		168.855	39.565	32.855	31.957	154.667	33.42	131.391	6.58	25.362	92.493	9.209	32
56.348	16.435	112.826	17.551	185.014	8.971	97.768	20.696		116.493	47.29	31.855	22.652	146	35.971	137.058	6.478	23.797	119.696	9.478	30.116
33.246	16.986	77.304	23.725	103.014	18.971		23.725		188.565	43.783	42.928	8.667	136.043	38.725	127.826	6.217	39.87	125	5.377	39.739
55.957	29.29	87	17.812	185.217	33.217		24.029		141.304	43	18.203	7.855	112.174	36.797	80.275	9.812	15.522	127.246	6.043	33.188
21.217	25.377	86.377	13.841	151.754	8.101		22.58		183.609	26.696	17.014	16.696	133.333	21.855	152.145	7.957	22.522	131.797	14.522	33.826
40.768	20.725	163.203	11.217	141.058	10.493		15.783		155.058	42.754	12.42	11.174	168.043	31.116	176.087	13.623	13.507	217.159	3.58	43.391
23.13	28.377	164.507	28.826	164.812	7.087		20		197.13	50.812	28.072	11.725	165	24	151.957	6.116	16.348	213.594	7.101	24.333
22.87	23.638	182.957	26.29	145.072	15.754		30.116		178.275	41.319	27.609	16.594	201	25.667		8.522	16.449	189.739	19.391	31.942
30.957	25.014	172.522	14.855	114.13	15.348		17.652		187.87	54.507	34.116	28.478	184.174	29.609		6.014	25.725	193.725	7.246	24.696
49.275	20.29	102.739	10.116	119.362	5.609		15.507		151.667	83.362	49.87	34.493	200	23.319		6.667	29.609	210.986	13.913	32.652
44.551	26.29	74.478	18.406	86.507	5.043		16.478		131.203	51.087	34.159	16.783		40.29		6.797	32.014	193.217	10.841	27.319
26.565	23.377	156.507	15.145	100.087	11.957		15.478			66.464	25.246	13.377		44.13		5.826	35.58	172.899	12.841	30.623
51.232	56.275	170.304	26.246	80.652	6.42		23.797			24.246	37.522	17.812		25.71		11.145	17.333		26.319
40.565	28.928		22.928	92.812	15.391		15.942			41.783	38.043	16.29		27.362		6.855	25.072		21.217
41.449	17.348		25.391	76.188	5.971		23.493			77.623	17.493	12.362		23.246		7.478	19.449		17.971
46.101	24.855		14.71	109.29	8.377		23.826			57.478	31.058	34.71		19.029		8.42	13.478		18.014
81.348	23.783		24.072	174.261	10.841		27.493			39.159	27.87	19.261		27.681		7.841	16.652		22.174
50.116	24.652		27.71	147.899	7.551		19.536			45.29	25.449	24.855		23.087		6.043	18.232		19.768
90.101	14.507		17.29		7.623		15.116			57.29	21.13	32.986		31.101		8.609	10.826		13.942
39.522	25.725		17.377		5.391		16.71			48.13	21.855	30.014		23.783		4.667	15.362		9.464
33.464	26.043		33.783		12.072		18.42			36.986	35.391	10.145		22.971		14.87	14.884		6.348
43.87	20.406		29.333		3.493		23.638			42.551	23.739	13.913		30.71		9.696	23.391		22.899
43.826	15.333		40.855		5.203		28.841			71.145	14.377	21.377		14.42		10.667	18.391		6.783
28.623	30.203		27.652		2.188		26.42			58.986	53.942	23.435		10.261		9.87	21.058		10.362
26.261	15.188		19.333		6.333		18.783			45.319	19.348	33.261		12.232		14.449	17.043		16.101
32.638	23.71		18.913		3.899		20.928			67.565	20.333	29.652		12.348		3.116	10.928		13.565
53.638	18.362		26.623		4.145		10.942			47.884	61.783	70.638		13.725		15.884	5.768		6.58
33.623	17.884		13.957		7.072		16.812			26.841	91.406	18.014		12.71		3.623	10.536		0.304
53.261	14.29		37.652		5.826		18.638			65.739	51.304	6.754		15.13		6.493	14.072		2.565
44.899	19.913		24.145		6.696		21.435			26.638	47.101	13.014		25.217		3.754	35.899		8.667
44.826	26.899		41.058		14.42		16.159			46.855	98.58	5.841		13.406		14.087	21.841		10.188
28.232	25.478		45.536		12.783		17.623			48.855	69.826	13.13		13.884		7.594	19.899		8.377
53.362	28.362		39.522		8.855		17.261			39.087	98.942	37.507		19.667		7.87	28.971		15.696
70.319	45.406		22.304		4.971		13.884			49.783	67.232	27.594		12.319		6.319	4.667		30.609
57.174	18.319		26.913		2.841		13.406			48.739	60.275	24.609		14.449		9.333	7.246		11.261
55.913	27.333		34.464		9.043		25.551			57.58	108.754	18.058		13.203		5.014	22.768		1.986
60.826	16.739		16.232		11.652		18.855			71.681	50.638	29.217		19.087		6.333	12.232		9
67.783	32.072		13.362		4.362		19.899			88.87	100.565	35.014		9.87		7.899	8.725		4.899
86.797	23.507		16.333		7		23.043			63.362	74.652	24.377		14.913		3.565	4.536		25.174
79.826	19.348		22.826		9.377		13.826			57.362	72.536	10.29		12.942		4.304	15.638		11.188
37.565	33.116		23.739		12.058		13.681			27.275	66.928	18.275		15.797		9.594	14.522		14.449
57.754	27.71		25.449		10.855		16.667			49.986	74.406	19.377		19.362		7.261	10.522		12.507
91.319	30.029		45.942		7.029		19.884			47.507	78.101	18.333		9.29		9.217	20.507		10.304
74.377	30.043		24.913				10.536			62.58	67.101	10.696		10.609		12.739	34.029		13.043
80.13	30.971		22.464				11.522			54.058	16.884	8.232		8.58		9.478	11.493		12.768
39.71	40.87		23.406				18.58			67.899	40.913	9.783		23.377		8.942	2.362		15.188
88.362	30.319		17.275				16.464			47.522	9.116	12.942		17.232		7.826	7.855		16.551
67.609	35.681		26.159				15.638			55.884	31.087	12.116		22.29		8.609	22.101		8.391
62.29	47.464		9.681				14.101			37.348	25.174	28.681		26		8.391	15.71		7.783
67.87	18.986		9.696				12.522			51.203	29.087	16.493		21.319		4.884	13.986		9.71
84.406	35.986		24.667				10.681			58.493	23.522	11.348		24.435		11.493	4.493		10.058
73.406	48.203		19.98				12.058			57.101	16.362	18.435		20.449		15.348	13.841		11.884
84.667	47.797		14.841				16.29			34.71	27.348	9.275		17.333		9.362	17.232		2.899
79.696	111.449		24.058				19.043			44.072	19.217	13.768		15.333		8.783	22.942
62.348	50.29		16.522				11.739			24.899	15.942	25.652		18.188		9.826	12.029
52.246	118.159		10.536				7.638			50.725	18.159	19.652		22.942		8.174	10.391
51.507	80.464		17.464				13.232			44.536	19.232	18.957		22.71		10.464	11.493
48.783	53.652		15				14.507			63.014	54.594	14.855		20.333		5.754	19.188
54.362	55.101		62.145				17.855			66.928	62.348	16.391		17.536		8.464	10.435
67.899	63.261		18.71				12.928			89.797	44.101	23.246		20.217		5.435	13.319
60.217	63.101		33.507				13.101			88.449	56.101	25.884		11.188		8.783	11.855
40.855	42.942		17.768				19.304			85.913	61.217	30.232		22.957		8.116	18.275
49.29	49.116		15.754				22.174			57.159	47.116	30.638		15.739		6.435	19.681
45.014	24.203		27.551				26			75.232	64.072	29.159		19.391		10.116	14.725
59.261	28.536		15.333				42.435			38.551	62.188	27.304		12.058		13.319	25
50.551	33.072		15.594				17.174			69.783	60.957	31.565		13.174		14.841	12.986
45.638	33.014		84.87				25.696			37.478	55.986	24.913		14.797		8.304	19.725
49.493	45.855		13.058				28.594			42.942	60.928	31.565		16.261		13.435	14.594
47.507	42.855		15.638				28.493			68.246	43.043	16.855		13.377		13.101	14.159
35.348	49.855		24.768				19.986			42.667	55.203	12.609		17.957		11.986	17.174
49.246	34.536		18.101				33.261			40.783	57.449	27.58		11.246		5.116	11.116
50.551	37.609		28.826				28.652			55.043	45.71	20.435		18.609		13.942	18.435
41.261	20.478		22.928				16.841			56.29	62.971	16.319		20.565		15.957	39.217
55.29	50.217		19.739				20.71			40.826	48.246	10.623		13.609		8.899	16.565
53.594	40.855		12.71				19.667			42.986	29.768	17.58		18.594		8.928	19.087
68.348	44.043		26.899				21.493			52.507	51.319	36.696		26.507		4.217	30.652
53.391	25.812		31.348				17.681			25.797	25.783	18.435		22.087		12.855	19.377
52.826	26.551		33.986				20.449			25.493	46.826	11.464		21.449		12.188	33.217
51.42	32.652		12.551				15.986			34.551	42.565	8.812		17.116		10.87	17.797
53.826	34.522		34.319				17.58			38.014	25.899	9.13		16.884		9.754	13.507
44.826	35.696		50.304				22.667			31.159	36.884	14.101		15.261		10.304	23.696
80.159	60.116		21.13				21.275			27.768	23.217	16.884		16.681		9.435	19.362
56.884										39.493	28.13	33.667					19.826
34.652										38.464	48.725	57.275					23.783
72.29										50.783	41.478	65.348					20.435
106.261										41	53.638	31.014					43.029
64.493										60.232	26.986	24.841					13.942
71.507										56.638	68.638	27.594					35.13
53.159										69.261	60.304	23.043					15.928
51.13										65.754	82.029	24.101					13.362
41.348										63.232	68.797	18.522					15.826
35.986										52.174	75.261	23.261					36.333
62.507											80
44.899											56
60.42											60.594
40.739											45.957
42.855											81.116
68.333
53.29
70.319
52.377
65.696
56.739
52.261
39.609
44.855
64.275
45.87
107.884
79.217
67.913
72.333
61.072
53.681
69.696
76.638
108.377
38.913
115.377
65.464
71.29
88.971
74.58
52.261
81.522
91.565
76.072
85.188
63.406
74.841
80.13
76.217
89.435
56.957
82.725
79.61
114.623
81.594
78.797
107.942
102.406
96.609
108.188
